# Supplementary material for: Virtual reality for assessing emergency medical competencies in junior doctors – a pilot study
Source: Int J Emerg Med. 2024 Sep 27;17:125. doi: 10.1186/s12245-024-00721-2 (PMC11437891; doi:10.1186/s12245-024-00721-2)
Supplement: Supplementary file 1 — Supplementary Material 1 [file 12245_2024_721_MOESM1_ESM.xlsx]

## Sheet: All participants
			(1 = male, 2 = female)	(1 = never, 4 = daily)	(1 = none, 4 = more than 10h)	5-point Likert	% Total Score	% Total Score
Participant No.	Scenario	Age	Gender	Use of digital 3d applications	Previous use of VR	Self-assessment of EMC	Assessment of EMC using VR	CRA performance using PEF
1	MI	27	2	1	1	4	55.5556	100
2	COPD	26	2	1	1	2.8125	20	36.3636
3	MI	26	2	1	1	2.9375	66.6667	100
4	COPD	27	1	2	1	3.375	30	45.4545
5	EVB	26	2	1	1	2.9375	66.6667	90.9091
6	COPD	28	1	2	2	4.125	100	90.9091
7	COPD	33	1	1	3	3.6875	80	100
8	MI	26	2	2	2	2.875	66.6667	90.9091
9	EVB	27	2	1	1	3.625	88.8889	90.9091
10	EVB	26	1	1	3	4	66.6667	81.8182
11	EVB	26	1	1	2	3.6875	33.3333	90.9091
12	COPD	25	2	1	1	2.625	80	81.8182
13	MI	26	1	1	2	3.75	100	81.8182
14	MI	26	2	1	1	3.5625	77.7778	100
15	EVB	29	2	3	1	3	77.7778	81.8182
16	MI	33	1	1	3	4.0625	77.7778	81.8182
17	COPD	29	1	1	3	4.125	50	63.6364
18	EVB	27	1	4	2	3.5	55.5556	72.7273
19	COPD	26	2	1	2	4.0625	50	72.7273
20	MI	27	2	4	3	2.8125	33.3333	54.5455
21	EVB	27	2	1	2	3.875	100	81.8182
